# Supplementary material for: Group‐specific environmental sequencing reveals high levels of ecological heterogeneity across the microsporidian radiation
Source: Environ Microbiol Rep. 2018 May 17;10(3):328–36. doi: 10.1111/1758-2229.12642 (PMC6849618; doi:10.1111/1758-2229.12642)
Supplement: Supplementary file 1 — Table S1. Samples collection details with extraction protocols and sites. [file EMI4-10-328-s001.xlsx]

## Sheet: Sheet2
Supplementary table 1: Samples collection details with extraction protocols and sites
Sample Name (samples submitted for sequencing in italics)	sample site #	Date collected	Collection details	Location	Size fraction	DNA extraction buffer / PEG?	bead beat ex.
01POND_0.5	1	2011-02-08	10 L water collected and size filtered	University pond (50.74 N, -3.53 W)	> 0.5 mm	2% CTAB, 30 uL ProtK (10mg/mL)
01POND_1.2	1	2011-02-08		University pond (50.74 N, -3.53 W)	1.2–20 um	2% CTAB, 30 uL ProtK (10mg/mL)
01POND_100	1	2011-02-08		University pond (50.74 N, -3.53 W)	100-200 um	2% CTAB, 30 uL ProtK (10mg/mL)
01POND_20	1	2011-02-08		University pond (50.74 N, -3.53 W)	20-100 um	2% CTAB, 30 uL ProtK (10mg/mL)
01POND_200	1	2011-02-08		University pond (50.74 N, -3.53 W)	200-500 um	2% CTAB, 30 uL ProtK (10mg/mL)
04POND_0.5	1	2011-04-29	10 L water collected and size filtered	University pond (50.74 N, -3.53 W)	0.5–1.0 mm	phenol/chloroform	y
04POND_0.5	1	2011-04-29		University pond (50.74 N, -3.53 W)	0.5–1.0 mm	2% CTAB, 30 uL ProtK (10mg/mL)
04POND_0.5	1	2011-04-29		University pond (50.74 N, -3.53 W)	0.5–1.0 mm	2% CTAB, 30 uL ProtK (10mg/mL), PEG cleaned
04POND_1.2	1	2011-04-29		University pond (50.74 N, -3.53 W)	1.2–20 um	phenol/chloroform	y
04POND_1.2	1	2011-04-29		University pond (50.74 N, -3.53 W)	1.2–20 um	2% CTAB, 30 uL ProtK (10mg/mL)
04POND_1.2	1	2011-04-29		University pond (50.74 N, -3.53 W)	1.2–20 um	2% CTAB, 35 uL ProtK (10mg/mL)
04POND_1.2	1	2011-04-29		University pond (50.74 N, -3.53 W)	1.2–20 um	2% CTAB, 30 uL ProtK (10mg/mL), PEG cleaned
04POND_100	1	2011-04-29		University pond (50.74 N, -3.53 W)	100-200 um	phenol/chloroform	y
04POND_100	1	2011-04-29		University pond (50.74 N, -3.53 W)	100-200 um	2% CTAB, 30 uL ProtK (10mg/mL)
04POND_100	1	2011-04-29		University pond (50.74 N, -3.53 W)	100-200 um	2% CTAB, 30 uL ProtK (10mg/mL), PEG cleaned
04POND_1mm	1	2011-04-29		University pond (50.74 N, -3.53 W)	> 1.0 mm
04POND_20	1	2011-04-29		University pond (50.74 N, -3.53 W)	20-100 um	2% CTAB, 35 uL ProtK (10mg/mL)
04POND_20	1	2011-04-29		University pond (50.74 N, -3.53 W)	20-100 um
04POND_200	1	2011-04-29		University pond (50.74 N, -3.53 W)	200-500 um	phenol/chloroform	y
04POND_200	1	2011-04-29		University pond (50.74 N, -3.53 W)	200-500 um	2% CTAB, 30 uL ProtK (10mg/mL)
04POND_200	1	2011-04-29		University pond (50.74 N, -3.53 W)	200-500 um	2% CTAB, 30 uL ProtK (10mg/mL), PEG cleaned
08POND_1.2	1	2011-08-22	10 L water collected and size filtered	University pond (50.74 N, -3.53 W)	1.2–20 um	phenol/chloroform	y
08POND_1.2	1	2011-08-22		University pond (50.74 N, -3.53 W)	1.2–20 um	2% CTAB, 30 uL ProtK (10mg/mL), 10% SDS
08POND_20	1	2011-08-22		University pond (50.74 N, -3.53 W)	20-100 um	2% CTAB, 30 uL ProtK (10mg/mL)
08POND_100	1	2011-08-22		University pond (50.74 N, -3.53 W)	100-200 um
08POND_200	1	2011-08-22		University pond (50.74 N, -3.53 W)	200-500 um	phenol/chloroform	y
08POND_200	1	2011-08-22		University pond (50.74 N, -3.53 W)	200-500 um	2% CTAB, 30 uL ProtK (10mg/mL), 10% SDS
10POND_1.2	1	2010-10-31	10 L water collected and size filtered	University pond (50.74 N, -3.53 W)	1.2–20 um	2% CTAB, 40 uL ProtK (10mg/mL)
10POND_1.8mm	1	2010-10-31		University pond (50.74 N, -3.53 W)	> 1.8 mm	2% CTAB, 30 uL ProtK (10mg/mL)
10POND_100	1	2010-10-31		University pond (50.74 N, -3.53 W)	100–500 um	2% CTAB, 30 uL ProtK (10mg/mL)
10POND_20	1	2010-10-31		University pond (50.74 N, -3.53 W)	20-100 um	2% CTAB, 30 uL ProtK (10mg/mL)
01EST Bot	2	2011-01-25	1 teaspoon top sediment collected	Shaldon (50.54 N, -3.52 W)	unsized	4 mL of 2% CTAB buffer, 0.5 mL ProtK in 15mL falcon
01EST Top	2	2011-01-25	1 teaspoon bottom sediment collected	Shaldon (50.54 N, -3.52 W)	unsized	2% CTAB, 30 uL ProtK (10mg/mL), 10% SDS
04EST Bot	2	2011-04-18	1 teaspoon bottom sediment collected	Shaldon (50.54 N, -3.52 W)	unsized
04EST Bot	2	2011-04-18		Shaldon (50.54 N, -3.52 W)	unsized	2% CTAB, 30 uL ProtK (10mg/mL)
04EST Top	2	2011-04-18	1 teaspoon top sediment collected	Shaldon (50.54 N, -3.52 W)	unsized	2% CTAB, 30 uL ProtK (10mg/mL)
04EST Top	2	2011-04-18		Shaldon (50.54 N, -3.52 W)	unsized	phenol/chloroform	y
04EST Top	2	2011-04-18		Shaldon (50.54 N, -3.52 W)	unsized	2% CTAB, 30 uL ProtK (10mg/mL), PEG cleaned
08EST Bot	2	2011-08-16	1 teaspoon bottom sediment collected	Shaldon (50.54 N, -3.52 W)	unsized	phenol/chloroform	y
08EST Bot	2	2011-08-16		Shaldon (50.54 N, -3.52 W)	unsized	2% CTAB, 30 uL ProtK (10mg/mL)
08EST Top	2	2011-08-16	1 teaspoon top sediment collected	Shaldon (50.54 N, -3.52 W)	unsized
08EST Top	2	2011-08-16		Shaldon (50.54 N, -3.52 W)	unsized	phenol/chloroform	y
08EST Top	2	2011-08-16		Shaldon (50.54 N, -3.52 W)	unsized	2% CTAB, 30 uL ProtK (10mg/mL)
10EST	2	2010-10-28	10 L water collected and size filtered	Shaldon (50.54 N, -3.52 W)	unsized	2% CTAB, 30 uL ProtK (10mg/mL), 10% SDS
10EST 100	2	2010-10-28	1 teaspoon sediment collected	Shaldon (50.54 N, -3.52 W)	100–500 um	2% CTAB, 30 uL ProtK (10mg/mL), 10% SDS
10EST Bot	2	2010-10-28		Shaldon (50.54 N, -3.52 W)	unsized	2% CTAB, 30 uL ProtK (10mg/mL), 10% SDS
10EST	2	2010-10-18	1 teaspoon sediment collected	Shaldon (50.54 N, -3.52 W)	unsized	2% CTAB, 30 uL ProtK (10mg/mL), 10% SDS
10EST	2	2010-10-18		Shaldon (50.54 N, -3.52 W)	unsized	2% CTAB, 30 uL ProtK (10mg/mL), 10% SDS
10EST Top	2	2010-10-28	1 teaspoon top sediment collected	Shaldon (50.54 N, -3.52 W)	unsized	2% CTAB, 30 uL ProtK (10mg/mL), 10% SDS
01ROCK_1.2	3	2011-01-25	Three litres of rock pool water samples collected after disruption of kelp and size fractioned	Torquay (50.46 N, -3.54 W)	1.2–20 um	2% CTAB, 25 uL ProtK (10mg/mL)
01ROCK_100	3	2011-01-25		Torquay (50.46 N, -3.54 W)	100-200 um	2% CTAB, 25 uL ProtK (10mg/mL)
01ROCK_20	3	2011-01-25		Torquay (50.46 N, -3.54 W)	20-100 um	2% CTAB, 25 uL ProtK (10mg/mL)
01ROCK_200	3	2011-01-25		Torquay (50.46 N, -3.54 W)	200-500 um	2% CTAB, 25 uL ProtK (10mg/mL)
04ROCK_100	3	2011-04-18	Three litres of rock pool water samples collected after disruption of kelp and size fractioned	Torquay (50.46 N, -3.54 W)	100-200 um
04ROCK_0.4	3	2011-04-18		Torquay (50.46 N, -3.54 W)	> 0.5 mm
04ROCK_20	3	2011-04-18		Torquay (50.46 N, -3.54 W)	20-100 um	phenol/chloroform	y
04ROCK_20	3	2011-04-18		Torquay (50.46 N, -3.54 W)	20-100 um	2% CTAB, 30 uL ProtK (10mg/mL), 10% SDS
04ROCK_200	3	2011-04-18		Torquay (50.46 N, -3.54 W)	200-500 um	phenol/chloroform	y
04ROCK_200	3	2011-04-18		Torquay (50.46 N, -3.54 W)	200-500 um	2% CTAB, 30 uL ProtK (10mg/mL), 10% SDS
08ROCK_0.5	3	2011-08-16	Three litres of rock pool water samples collected after disruption of kelp and size fractioned	Torquay (50.46 N, -3.54 W)	> 0.5 mm	phenol/chloroform	y
08ROCK_0.5	3	2011-08-16		Torquay (50.46 N, -3.54 W)	> 0.5 mm	2% CTAB, 30 uL ProtK (10mg/mL)
08ROCK_1.2	3	2011-08-16		Torquay (50.46 N, -3.54 W)	1.2–20 um	phenol/chloroform	y
08ROCK_1.2	3	2011-08-16		Torquay (50.46 N, -3.54 W)	1.2–20 um	2% CTAB, 30 uL ProtK (10mg/mL), 10% SDS
08ROCK_100	3	2011-08-16		Torquay (50.46 N, -3.54 W)	100-200 um	2% CTAB, 30 uL ProtK (10mg/mL)
08ROCK_20	3	2011-08-16		Torquay (50.46 N, -3.54 W)	20-500 um	2% CTAB, 30 uL ProtK (10mg/mL)
08ROCK_200	3	2011-08-16		Torquay (50.46 N, -3.54 W)	200-500 um	2% CTAB, 30 uL ProtK (10mg/mL)
08ROCK_amphipods	3	2011-08-16		Torquay (50.46 N, -3.54 W)	amphipods
10ROCK_1.2	3	2010-10-28	Three litres of rock pool water samples collected after disruption of kelp and size fractioned	Torquay (50.46 N, -3.54 W)	1.2–20 um	2% CTAB, 30 uL ProtK (10mg/mL)
10ROCK_1.8mm	3	2010-10-28		Torquay (50.46 N, -3.54 W)	> 1.8 mm	2% CTAB, 25 uL ProtK (10mg/mL)
10ROCK_20	3	2010-10-28		Torquay (50.46 N, -3.54 W)	20-100 um	2% CTAB, 30 uL ProtK (10mg/mL)
10ROCK_100	3	2010-10-28		Torquay (50.46 N, -3.54 W)	100–500 um	2% CTAB, 30 uL ProtK (10mg/mL)
10ROCK_unsized	3	2010-10-28	Three litres of rock pool water samples collected after disruption of kelp	Torquay (50.46 N, -3.54 W)	unsized	2% CTAB, 30 uL ProtK (10mg/mL)
10ROCK_unsized	3	2010-10-18	Three litres of rock pool water samples collected after disruption of kelp	Torquay (50.46 N, -3.54 W)	unsized	2% CTAB, 30 uL ProtK (10mg/mL)
10ROCK_unsized	3	2010-10-18		Torquay (50.46 N, -3.54 W)	unsized	grinding in N2, phenol-chloroform
01Oligo_1.2	4	2011-01-25	6 L of water collected and size filtered	Burrator (50.50 N, -4.04 W)	1.2–20 um	2% CTAB, 25 uL ProtK (10mg/mL)
04Oligo_1.2	4	2011-04-18	6 L of water collected and size filtered	Burrator (50.50 N, -4.04 W)	1.2–20 um	phenol/chloroform	y
04Oligo_1.2	4	2011-04-18		Burrator (50.50 N, -4.04 W)	1.2–20 um	2% CTAB, 25 uL ProtK (10mg/mL)
04Oligo_200	4	2011-04-18		Burrator (50.50 N, -4.04 W)	> 200 um
04Oligo_20	4	2011-04-18		Burrator (50.50 N, -4.04 W)	20-100 um
04Oligo_100	4	2011-04-18		Burrator (50.50 N, -4.04 W)	100-200 um	phenol/chloroform	y
04Oligo_100	4	2011-04-18		Burrator (50.50 N, -4.04 W)	100-200 um	2% CTAB, 25 uL ProtK (10mg/mL)
08Oligo_1.2	4	2011-08-16	6 L of water collected and size filtered	Burrator (50.50 N, -4.04 W)	1.2–20 um	phenol/chloroform	y
08Oligo_1.2	4	2011-08-16		Burrator (50.50 N, -4.04 W)	1.2–20 um	2% CTAB, 25 uL ProtK (10mg/mL)
08Oligo_20	4	2011-08-16		Burrator (50.50 N, -4.04 W)	20-100 um
08Oligo_100	4	2011-08-16		Burrator (50.50 N, -4.04 W)	100-200 um
08Oligo_200	4	2011-08-16		Burrator (50.50 N, -4.04 W)	> 200 um
10Oligo_1.2	4	2010-10-28	6 L of water collected and size filtered	Burrator (50.50 N, -4.04 W)	1.2–20 um	2% CTAB, 40 uL ProtK (10mg/mL)
10Oligo_1.2	4	2010-10-28		Burrator (50.50 N, -4.04 W)	1.2–20 um	2% CTAB, 30 uL ProtK (10mg/mL), 10% SDS
10Oligo_100	4	2010-10-28		Burrator (50.50 N, -4.04 W)	> 100 um	2% CTAB, 30 uL ProtK (10mg/mL), 10% SDS
10Oligo_20	4	2010-10-28		Burrator (50.50 N, -4.04 W)	20-100 um	2% CTAB, 30 uL ProtK (10mg/mL), 10% SDS
10Oligo_20	4	2010-10-28		Burrator (50.50 N, -4.04 W)	> 100 um	2% CTAB, 30 uL ProtK (10mg/mL), 10% SDS
10OligoSed 1	4	2010-10-28		Burrator (50.50 N, -4.04 W)	unsized	2% CTAB, 30 uL ProtK (10mg/mL), 10% SDS
01SOIL_0.5	5	2011-01-25	Soil collected and invertebrates extracted by Berlese-Tulgren funnel	Burrator (50.50 N, -4.03 W)	0.5–1.0 mm	5 mL 2% CTAB, 600 uL ProtK (10mg/mL), 10% SDS, shaking 15 mL tube
01SOIL_100	5	2011-01-25		Burrator (50.50 N, -4.03 W)	100-200 um	2% CTAB (700 uL), 40 uL ProtK
01SOIL_20	5	2011-01-25		Burrator (50.50 N, -4.03 W)	20-100 um	2% CTAB (700 uL), 40 uL ProtK
01SOIL_200	5	2011-01-25		Burrator (50.50 N, -4.03 W)	200-500 um	2% CTAB (700 uL), 40 uL ProtK
04SOIL_1.2	5	2011-04-18	Soil collected and invertebrates extracted by Berlese-Tulgren funnel	Burrator (50.50 N, -4.03 W)	1.2–20 um	phenol/chloroform	y
04SOIL_1.2	5	2011-04-18		Burrator (50.50 N, -4.03 W)	1.2–20 um	2% CTAB, 30 uL ProtK (10mg/mL), PEG cleaned
04SOIL_20	5	2011-04-18		Burrator (50.50 N, -4.03 W)	> 20 um	2% CTAB, 30 uL ProtK (10mg/mL)
04SOIL_20	5	2011-04-18		Burrator (50.50 N, -4.03 W)	> 20 um	phenol/chloroform	y
04SOIL_20	5	2011-04-18		Burrator (50.50 N, -4.03 W)	> 20 um	2% CTAB, 30 uL ProtK (10mg/mL), PEG cleaned
08SOIL_20	5	2011-08-16	Soil collected and invertebrates extracted by Berlese-Tulgren funnel	Burrator (50.50 N, -4.03 W)	20–200 um	2% CTAB, 30 uL ProtK (10mg/mL)
08SOIL_20	5	2011-08-16		Burrator (50.50 N, -4.03 W)	20–200 um	phenol/chloroform	y
10SOIL_0.5	5	2010-10-28	Soil collected and invertebrates extracted by Berlese-Tulgren funnel	Burrator (50.50 N, -4.03 W)	0.5–1.0 mm	2% CTAB, 30 uL ProtK (10mg/mL)
10SOIL_1mm	5	2010-10-28		Burrator (50.50 N, -4.03 W)	> 1.0 mm	2% CTAB, 30 uL ProtK (10mg/mL)
10SOIL_1.8mm	5	2010-10-28		Burrator (50.50 N, -4.03 W)	> 1.8 mm	2% CTAB, 25 uL ProtK (10mg/mL)
01LEAF_0.5	6	2011-01-25	1 10L bucket of leaf litter collected and invertebrates extracted by Berlese-Tulgren funnel	Burrator (50.50 N, -4.03 W)	0.5-1.8 mm	6 mL 2% CTAB, 700 uL ProtK (10mg/mL), shaking in 15 mL tube
01LEAF_1.8	6	2011-01-25		Burrator (50.50 N, -4.03 W)	> 1.8 mm
01LEAF_1.2	6	2011-01-25		Burrator (50.50 N, -4.03 W)	1.2–20 um	2% CTAB, 20 uL ProtK (10mg/mL)
01LEAF_1.2	6	2011-01-25		Burrator (50.50 N, -4.03 W)	1.2–20 um	2% CTAB, 30 uL ProtK (10mg/mL), 10% SDS
01LEAF_100	6	2011-01-25		Burrator (50.50 N, -4.03 W)	100-200 um	2% CTAB, 30 uL ProtK (10mg/mL), 10% SDS
01LEAF_20	6	2011-01-25		Burrator (50.50 N, -4.03 W)	20-100 um	2% CTAB, 30 uL ProtK (10mg/mL), 10% SDS
01LEAF_200	6	2011-01-25		Burrator (50.50 N, -4.03 W)	200-500 um	6 mL 2% CTAB, 700 uL ProtK (10mg/mL), shaking in 15 mL tube
04LEAF_1.2	6	2011-04-18	1 10L bucket of leaf litter collected and invertebrates extracted by Berlese-Tulgren funnel	Burrator (50.50 N, -4.03 W)	1.2–20 um	phenol/chloroform	y
04LEAF_1.2	6	2011-04-18		Burrator (50.50 N, -4.03 W)	1.2–20 um	2% CTAB, 30 uL ProtK (10mg/mL), 10% SDS
04LEAF_u	6	2011-04-18		Burrator (50.50 N, -4.03 W)	unsized
04LEAF_20	6	2011-04-18		Burrator (50.50 N, -4.03 W)	20-100 um
04LEAF_100	6	2011-04-18		Burrator (50.50 N, -4.03 W)	100-200 um
04LEAF_200	6	2011-04-18		Burrator (50.50 N, -4.03 W)	200-500 um
04LEAF_0.5	6	2011-04-18		Burrator (50.50 N, -4.03 W)	0.5-1.0 mm
04LEAF_1mm	6	2011-04-18		Burrator (50.50 N, -4.03 W)	> 1.0 mm
10LEAF_0.5	6	2010-10-28	1 10L bucket of leaf litter collected and invertebrates extracted by Berlese-Tulgren funnel	Burrator (50.50 N, -4.03 W)	0.5–1.0 mm	6 mL 2% CTAB, 700 uL ProtK (10mg/mL), shaking in 15 mL tube
10LEAF_1.2	6	2010-10-28		Burrator (50.50 N, -4.03 W)	1.2–20 um	2% CTAB, 40 uL ProtK (10mg/mL)
10LEAF_1.2	6	2010-10-28		Burrator (50.50 N, -4.03 W)	1.2–20 um	2% CTAB, 30 uL ProtK (10mg/mL), 10% SDS
10LEAF_1.8mm	6	2010-10-28		Burrator (50.50 N, -4.03 W)	> 1.8 mm	2% CTAB, 20 uL ProtK (10mg/mL)
10LEAF_1mm	6	2010-10-28		Burrator (50.50 N, -4.03 W)	1.0 – 1.8 mm	6 mL 2% CTAB, 700 uL ProtK (10mg/mL), shaking in 15 mL tube
10LEAF_20	6	2010-10-28		Burrator (50.50 N, -4.03 W)	20-100 um	2% CTAB, 30 uL ProtK (10mg/mL), 10% SDS
10LEAF_unsized	6	2010-10-28		Burrator (50.50 N, -4.03 W)	unsized	6 mL 2% CTAB, 700 uL ProtK (10mg/mL), shaking in 15 mL tube
01BOG_0.5	7	2011-01-25	Soil and water collected and fauna collected from water by size fraction	Burrator (50.50 N, -4.03 W)	0.5-1.8 mm	2% CTAB, 30 uL ProtK (10mg/mL)
01BOG_1.2	7	2011-01-25		Burrator (50.50 N, -4.03 W)	1.2–20 um	2% CTAB, 30 uL ProtK (10mg/mL)
01BOG_1.2	7	2011-01-25		Burrator (50.50 N, -4.03 W)	1.2–20 um	phenol/chloroform	y
01BOG_20	7	2011-01-25		Burrator (50.50 N, -4.03 W)	20-500 um	phenol/chloroform	y
01BOG_20	7	2011-01-25		Burrator (50.50 N, -4.03 W)	20-500 um	2% CTAB, 30 uL ProtK (10mg/mL)
04BOG_0.5	7	2011-04-18	Soil and water collected and fauna collected from water by size fraction	Burrator (50.50 N, -4.03 W)	0.5-1.8 mm	phenol/chloroform	y
04BOG_0.5	7	2011-04-18		Burrator (50.50 N, -4.03 W)	0.5-1.8 mm	2% CTAB, 30 uL ProtK (10mg/mL), PEG cleaned
04BOG_1.8	7	2011-04-18		Burrator (50.50 N, -4.03 W)	> 1.8 mm
04BOG_100	7	2011-04-18		Burrator (50.50 N, -4.03 W)	100-200 um
04BOG_1.2	7	2011-04-18		Burrator (50.50 N, -4.03 W)	1.2–20 um	phenol/chloroform	y
04BOG_1.2	7	2011-04-18		Burrator (50.50 N, -4.03 W)	1.2–20 um	2% CTAB, 30 uL ProtK (10mg/mL)
04BOG_20	7	2011-04-18		Burrator (50.50 N, -4.03 W)	20-100 um	phenol/chloroform	y
04BOG_20	7	2011-04-18		Burrator (50.50 N, -4.03 W)	20-100 um	2% CTAB, 30 uL ProtK (10mg/mL)
04BOG_200	7	2011-04-18		Burrator (50.50 N, -4.03 W)	200-500 um	phenol/chloroform	y
04BOG_200	7	2011-04-18		Burrator (50.50 N, -4.03 W)	200-500 um	2% CTAB, 30 uL ProtK (10mg/mL), PEG cleaned
08BOG_1.2	7	2011-08-16	Soil and water collected and fauna collected from water by size fraction	Burrator (50.50 N, -4.03 W)	1.2–20 um	phenol/chloroform	y
08BOG_1.2	7	2011-08-16		Burrator (50.50 N, -4.03 W)	1.2–20 um	2% CTAB, 30 uL ProtK (10mg/mL)
08BOG_20	7	2011-08-16		Burrator (50.50 N, -4.03 W)	20-100 um	2% CTAB, 30 uL ProtK (10mg/mL)
08BOG_100	7	2011-08-16		Burrator (50.50 N, -4.03 W)	100-200 um
08BOG_200	7	2011-08-16		Burrator (50.50 N, -4.03 W)	200-500 um	phenol/chloroform	y
08BOG_200	7	2011-08-16		Burrator (50.50 N, -4.03 W)	200-500 um	2% CTAB, 30 uL ProtK (10mg/mL)
10BOG_0.5	7	2010-10-28	Soil and water collected and fauna collected from water by size fraction	Burrator (50.50 N, -4.03 W)	0.5–1.0 mm	2% CTAB, 30 uL ProtK (10mg/mL), 10% SDS
10BOG_1.2	7	2010-10-28		Burrator (50.50 N, -4.03 W)	1.2–20 um	2% CTAB, 30 uL ProtK (10mg/mL), 10% SDS
10BOG_1.2	7	2010-10-28		Burrator (50.50 N, -4.03 W)	1.2–20 um	2% CTAB, 40 uL ProtK (10mg/mL)
10BOG_100	7	2010-10-28		Burrator (50.50 N, -4.03 W)	100–500 um	2% CTAB, 30 uL ProtK (10mg/mL), 10% SDS
10BOG_1mm	7	2010-10-28		Burrator (50.50 N, -4.03 W)	> 1.0 mm	2% CTAB, 30 uL ProtK (10mg/mL), 10% SDS
10BOG_20	7	2010-10-28		Burrator (50.50 N, -4.03 W)	20-100 um	2% CTAB, 30 uL ProtK (10mg/mL), 10% SDS
