# Supplementary material for: Group‐specific environmental sequencing reveals high levels of ecological heterogeneity across the microsporidian radiation
Source: Environ Microbiol Rep. 2018 May 17;10(3):328–36. doi: 10.1111/1758-2229.12642 (PMC6849618; doi:10.1111/1758-2229.12642)
Supplement: Supplementary file 2 — Table S2. UK (Sheet 1) and BioMarKs (Sheet 2) DNA pools for 454 and Sanger sequencing (latter for BioMarKs only). [file EMI4-10-328-s002.xlsx]

## Sheet: UK pools for 454 seqeuncing
Supplementary data table 2: UK (Sheet 1) and BioMarKs (Sheet 2) DNA pools for 454 and Sanger sequencing (latter for BioMarKs only)
UK - pools for 454 seqeuncing	Site Number	Date	Location	Size fraction	denovo0	denovo1	denovo2	denovo5	denovo8	denovo9	denovo13	denovo14	denovo16	denovo20	denovo23	denovo32	denovo35	denovo47	denovo51	denovo53	denovo54
Pool 1	7	01 2011	Burrator-Bog	0.5-1.8 mm
		01 2011	Burrator-Bog	1.2–20 um
Pool 2	7	08 2011	Burrator-Bog	20-100 um	14					2	9		3			1			8	3
Pool 3	2	01 2011	Shaldon-Estuary	unsized				1						7			32				4
		01 2011	Shaldon-Estuary	unsized
Pool 4	2	04 2011	Shaldon-Estuary	unsized			8
Pool 5	2	08 2011	Shaldon-Estuary	unsized			75								1
Pool 6	6	01 2011	Burrator-Leaf litter	0.5-1.8 mm
		01 2011	Burrator-Leaf litter	1.2–20 um
		01 2011	Burrator-Leaf litter	100-200 um
		01 2011	Burrator-Leaf litter	20-100 um
Pool 7	1	01 2011	University pond	> 0.5 mm																1
		01 2011	University pond	1.2–20 um
		01 2011	University pond	100-200 um
		01 2011	University pond	20-100 um
Pool 8	4	04 2011	Burrator-Oligotrophic water	20-100 um										6
Pool 9	4	08 2011	Burrator-Oligotrophic water	1.2–20 um
Pool 10	1	04 2011	University pond	0.5–1.0 mm
		04 2011	University pond	1.2–20 um
		04 2011	University pond	100-200 um
		04 2011	University pond	20-100 um
		04 2011	University pond	200-500 um
Pool 11	6	10 2010	Burrator-Leaf litter	> 1.8 mm										2			5
Pool 12	1	08 2011	University pond	20-100 um		22			1									3
Pool 13	3	01 2011	Torquay-Rocky shore	100-200 um
		01 2011	Torquay-Rocky shore	20-100 um
		01 2011	Torquay-Rocky shore	200-500 um
Pool 14	3	04 2011	Torquay-Rocky shore	200-500 um
Pool 15	3	08 2011	Torquay-Rocky shore	20-500 um
Pool 16	3	10 2010	Torquay-Rocky shore	1.2–20 um					9			8						1
		10 2010	Torquay-Rocky shore	20-100 um
Pool 17	5	01 2011	Burrator-Soil	100-200 um										19

## Sheet: BioMarKs samples 454 and Sanger
Biomarks - pools for 454 seqeuncing	Site #	Location	sample date	Size fraction	BioMarKs code	denovo3	denovo4	denovo6	denovo7	denovo10	denovo11	denovo12	denovo14	denovo15	denovo17	denovo18	denovo19	denovo21	denovo22	denovo24	denovo25	denovo26	denovo27	denovo28	denovo29	denovo30	denovo31	denovo33	denovo34	denovo36	denovo37	denovo38	denovo39	denovo40	denovo41	denovo42	denovo43	denovo44	denovo45	denovo46	denovo48	denovo49	denovo50	denovo52	denovo55	denovo56	denovo57
Sample 18	9	Oslo	2010	20-2000 um	1OF242
Sample 19	9	Oslo	2009	3-20 um	1OF007																														2
Sample 20	9	Oslo	2009	0.8-3 um	1OF005											1											1						1							1
Sample 21	11	Naples	2009	20-2000 um	1NB038																										1											4
Sample 22	11	Naples	2009	3-20 um	1NB55
Sample 23	11	Naples	2009	0.8-3 um	1NB58										1			1	3	4	1	2					5						1				32									1
Sample 24	12	Barcelona	2010	20-2000 um	BCN1	3	1		1			10													1	1		48		1	281	1							1		16		1				1
Sample 25	12	Barcelona	2010	3-20 um	BCN08					1			1				1																3
Sample 26	12	Barcelona	2010	0.8-3 um	BCN12
Sample 27	8	Roscoff	2010	20-2000 um	RA119
Sample 28	8	Roscoff	2010	3-20 um	RA118
Sample 29	8	Roscoff	2010	0.8-3 um	RA121																								1
Sample 30	13	Gijon	2010	3-20 um	GJ4
Sample 31	13	Gijon	2010	0.8-3 um	GJ5
Sanger Sample 24	12	Barcelona	2010	20-2000 um	BCN1						1																	9			2													3
Sanger sample22	11	Naples	2009	3-20 um	1NB55			1						1									1											1		1
Sanger Sample 18	9	Oslo	2010	20-2000 um	1OF242																																			6
Sanger sample 32	9	Oslo	2010	< 20 um	1OF268																															6
Sanger sample 33	10	Varna	2010	< 20 um	VA129																			7														23							2
